# Supplementary material for: Preoperative Outcome Predictors in Aortic Valve Replacement: A Single-Center Retrospective Study
Source: J Clin Med. 2025 Jul 22;14(15):5196. doi: 10.3390/jcm14155196 (PMC12346984; doi:10.3390/jcm14155196)
Supplement: Supplementary file 1 [file jcm-14-05196-s001.zip]

Archive with 1 entries (1 files):
- jcm-3735000-supplementary.pdf
